# Supplementary material for: Immune-Related Gene Variants as Modifiers of Multiple Sclerosis Severity
Source: Int J Mol Sci. 2026 Jun 13;27(12):5347. doi: 10.3390/ijms27125347 (PMC13299223; doi:10.3390/ijms27125347)
Supplement: Supplementary file 1 [file ijms-27-05347-s001.zip]

Archive with 1 entries (1 files):
- ijms-4335705-supplementary.pdf
